# Supplementary material for: Statistic and Network Features of RGB and Hyperspectral Imaging for Determination of Black Root Mold Infection in Apples
Source: Foods. 2023 Apr 10;12(8):1608. doi: 10.3390/foods12081608 (PMC10137991; doi:10.3390/foods12081608)
Supplement: Supplementary file 1 [file foods-12-01608-s001.zip]

Archive with 1 entries (1 files):
- foods-2263102-supplementary.pdf
